# Supplementary material for: Questionnaire on Nursing Competencies in Nutritional Care for Chronic Kidney Patients: Development and Validation
Source: Nurs Rep. 2026 Feb 24;16(3):78. doi: 10.3390/nursrep16030078 (PMC13029465; doi:10.3390/nursrep16030078)
Supplement: Supplementary file 1 [file nursrep-16-00078-s001.zip]

Archive with 1 entries (1 files):
- nursrep-4067962-supplementary.pdf
